# Supplementary material for: Development of at-home sample collection logistics for large-scale seroprevalence studies
Source: PLoS One. 2021 Nov 4;16(11):e0258516. doi: 10.1371/journal.pone.0258516 (PMC8568136; doi:10.1371/journal.pone.0258516)
Supplement: S1 Table — Background questionnaire completed by participants after informed consent was obtained, gathering self-reported demographic and clinical data. (XLSX) [file pone.0258516.s001.xlsx]

## Sheet: TS_questionnaire
Description	Data Type	Field Type	Response Choices
Unique Patient Identifier	Alpha-Numeric	Fixed	Any alpha-numeric value.
Patient Registration Time	Unix Timestamp	Fixed	Valid unix timestamp.
Zip Code	Integer	Free Form	Only pass screening if a valid MA zip code.
Age	Integer	Free Form	Not restricted
Internet Access	Boolean	Yes/No	Yes|No
Subject Passes Screening	Boolean	Fixed	1|0
Gender	String	Single-Select	Female|Male|Transgender Female|Transgender Male|Other gender identity not listed|Prefer not to answer
Active Pregnancy	Boolean	Yes/No	Yes|No
Active Pregnancy Trimester	String	Single-Select	First|Second|Third
Last 12 Months Pregnancy	Boolean	Yes/No	Yes|No
Ethnicity	String	Single-Select	Not Hispanic or Latino/Latinx|Hispanic or Lainto/Latinx
Race	String	Multi-Select	Black or African American|American Indian or Alaskan Native|Asian|Hawaiian or Pacific Islander|White|Other
What Kinds of Transportion Utilized	String	Multi-Select	My own car|Public Transportation like subway, train, or bus|Shared car like taxi cab|Uber or carpool|None of the above
Type of Dwelling Currently Occupied	String	Single-Select	Apartment|Condo|Single Family Home|Other
Number of Units in Dwelling Building	String	Single-Select	2-5|6-20|21 or more
Highest Level of Education	String	Single-Select	Some high school or did not attend high school|High school graduate / GED|Some college or associates degree|Bachelor's degree|Graduate or professional degree
Annual Household Income	String	Single-Select	Less than $20,000|$20,000 to $44,999|$45,000 to $139,999|$140,000 or more|Prefer not to answer
Height (Feet)	Integer	Free Form	Not restricted
Height (Inches)	Integer	Free Form	Not restricted
Weight (Pounds)	Integer	Free Form	Not restricted
Co-morbidities	String	Multi-Select	Heart disease|Immunocompromised or being treated for cancer|Diabetes|Kidney disease or dialysis|Liver disease|Chronic lung disease|Moderate to severe asthma|None of the above
Smoking History	String	Single-Select	Never smoked|Former smoker|Current smoker
Vaping History	String	Single-Select	Never vaped|Former vaper|Current vaper
Number of Members in Dwelling	Integer	Free Form	Not restricted
Diagnosis of Anyone in Household with COVID-19	Boolean	Yes/No	Yes|No
Member of Household a Healthcare Worker Working Around COVID-19	String	Single-Select	Yes - I am|Yes - someone I live with|No
Exposure to Someone with Confirmed COVID-19	Boolean	Yes/No	Yes|No
Location of Exposure	String	Multi-Select	At home|At work|Outdoors (while shopping, exercising, etc.)|While traveling or commuting|Other|Unknown
Date of Exposure	Date	Free Form	Not restricted
Infection With Coronavirus Since February 2019	Boolean	Yes/No	Yes|No
Symptoms from Infection	String	Multi-Select	Fever|Cough|Shortness of breath or difficulty breathing|Chills|Repeated shaking with chills|Muscle pain|Headache|Sore throat|New loss of smell or taste|No symptoms
Date of Symptoms Starting from Infection	Date	Free Form	Not restricted
Duration of Symptoms from Infection	String	Single-Select	1-2 days|3-7 days|More than 7 days|Symptoms are ongoing
Seeking of Treatment for COVID-19	Boolean	Yes/No	Yes|No
Level of Treatment Sought for COVID-19	String	Single-Select	Visit with a healthcare professional via phone/video or office visit|Urgent care or emergency room visit|Home care visit|Admitted to the hospital|Admitted to the Intensive Care Unit (ICU)|Was not able to get treatment
Days Spent in ICU	Integer	Free Form	Not restricted
Ventilator/Intubation Status	Boolean	Yes/No	Yes|No
Testing Status for Coronavirus	Boolean	Yes/No	Yes|No
Type of Test for Coronavirus	String	Multi-Select	Nasal Swab|Saliva collection
Location of Test for Coronavirus	String	Multi-Select	At home|Doctor's office|Laboratory company|Hospital|Drive-through|Other
Date of Test for Coronavirus	Date	Free Form	Not restricted
Result of Test for Coronavirus	String	Single-Select	Positive|Negative|Indeterminate (not a clear result)|None of the above/No result yet
Testing Status for COVID-19 Antibodies	Boolean	Yes/No	Yes|No
Result of Test for COVID-19 Antibodies	String	Single-Select	Positive|Negative
Facemask Covering When in Public	String	Single-Select	Yes|No|Sometimes
Practicing Social Distancing When in Public	String	Single-Select	Yes|No|Sometimes
Subject Test Results for Antibodies at Baseline	String	Fixed	Detected|Not Detected|Indeterminate
Subject Test Results for Antibodies at Day 7	String	Fixed	Detected|Not Detected|Indeterminate
Subject Test Results for Antibodies at Day 14	String	Fixed	Detected|Not Detected|Indeterminate
Subject Test Results for Antibodies at Day 30	String	Fixed	Detected|Not Detected|Indeterminate
Subject Test Results for Antibodies at Day 90	String	Fixed	Detected|Not Detected|Indeterminate
