# Supplementary material for: Development of at-home sample collection logistics for large-scale seroprevalence studies
Source: PLoS One. 2021 Nov 4;16(11):e0258516. doi: 10.1371/journal.pone.0258516 (PMC8568136; doi:10.1371/journal.pone.0258516)
Supplement: S2 Table — (XLSX) [file pone.0258516.s002.xlsx]

## Sheet: Sheet1
					Category	Cohort	# Seropositive/ # Tested	Log Odds Ratio (95% CI)
					Ethnicity (p=0.0173)	Non-Hispanic/Latinx	40/1613	-0.825 (-1.47, -0.18)
						Hispanic/Latinx	13/237	0.825 (0.18, 1.47)
					Race (p=0.421)	White	40/1449	-0.166 (-0.80, 0.47)
						Asian	2/128	-0.747 (-2.25, 0.76)
						Black/African American	3/101	-0.09 (-1.37, 1.18)
					Gender (p=0.0557)	Female	41/1368	0.077 (-0.34, 0.49)
						Male	10/465	-0.26 (-0.95, 0.42)
					Education (p=0.000014)	Some/no high school	43866	3.155 (1.34, 4.97)
						High school graduate/GED	3/49	0.830 (-0.37, 2.03)
						Some college/associate’s degree	6/270	-0.224 (-1.08, 0.63)
						Bachelor’s degree	21/669	0.131 (-0.39, 0.64)
						Graduate or professional degree	21/857	-0.124 (-0.64, 0.39)
					Age in years (p=0.0157)	18-29	10/313	0.137 (-0.56, 0.84)
						30-39	9/540	-0.530 (-1.25, 0.20)
						40-49	9/439	-0.319 (-1.04, 0.41)
						50-59	19/314	0.805 (0.25, 1.36)
						60-69	5/198	-0.105 (-1.04, 0.83)
						70-79	1/41	-0.141 (-2.15, 1.87)
						80-89	0/5	0
					Income (p=0.0252)	≤ $20,000	4/47	1.137 (0.075, 2.20)
						$20,000-44,999	8/150	0.636 (-0.13, 1.40)
						$45,000-139,999	17/848	-0.377 (-0.93, 0.18)
						≥ $140K	21/681	0.064 (-0.45, 0.58)
					Symptoms (p=0.000252)	Asymptomatic	5/699	-2.262 (-3.19, -1.33)
						Symptomatic	48/742	2.262 (1.33, 3.19)
					Comorbidities (p=0.107)	No comorbidities	41/1589	-0.599 (-1.26, 0.058)
						One or more comorbidities	12/261	0.599 (-0.058, 1.26)
					Healthcare Workers (p=0.152)	Not a healthcare worker/no healthcare workers in household	42/1605	-0.559 (-0.91, -0.20)
						Healthcare worker/one or more healthcare workers in household	11/245	0.559 (-0.12, 1.24)
					Location (p=0.449)	Rural	29/900	0.250 (-0.30, 0.80)
						Urban	24/950	-0.250 (-0.80, 0.30)
					# of Additional Residents in Household (p=0.0000140)	1	4/183	-0.301 (-1.33, 0.72)
						2	21/616	0.153 (-0.37, 0.67)
						3	14/383	0.225 (-0.38, 0.83)
						4	6/415	-0.725 (-1.58, 0.13)
						≥ 5	8/253	0.0753 (-0.68, 0.83)
